# Supplementary material for: Beyond Nuclear Ribosomal DNA Sequences: Evolution, Taxonomy, and Closest Known Saprobic Relatives of Powdery Mildew Fungi (Erysiphaceae) Inferred From Their First Comprehensive Genome-Scale Phylogenetic Analyses
Source: Front Microbiol. 2022 Jun 9;13:903024. doi: 10.3389/fmicb.2022.903024 (PMC9218914; doi:10.3389/fmicb.2022.903024)
Supplement: Supplementary file 1 [file Data_Sheet_1.ZIP]

Archive with 4 entries (4 files):
- Fig1_Phylogenomics_alignment.nex
- Fig1_Phylogenomics_RAxML_Tree.newick
- Fig2_nrDNA_alignment.nex
- Fig2_nrDNA_RAxML_Tree.newick
