# Supplementary material for: Beyond Nuclear Ribosomal DNA Sequences: Evolution, Taxonomy, and Closest Known Saprobic Relatives of Powdery Mildew Fungi (Erysiphaceae) Inferred From Their First Comprehensive Genome-Scale Phylogenetic Analyses
Source: Front Microbiol. 2022 Jun 9;13:903024. doi: 10.3389/fmicb.2022.903024 (PMC9218914; doi:10.3389/fmicb.2022.903024)
Supplement: Supplementary file 1 [file Data_Sheet_1.ZIP › Fig1_Phylogenomics_RAxML_Tree.newick]

#NEXUS
begin taxa;
	dimensions ntax=38;
	taxlabels
	1[&!name="Arachnopeziza araneosa ICMP 21731"]
	10[&!name="Chlorociboria aeruginascens DSM 107184"]
	11[&!name="Erysiphe alphitoides MS-42D"]
	12[&!name="Erysiphe necator C"]
	13[&!name="Erysiphe necator Lodi"]
	14[&!name="Erysiphe necator e1-101"]
	15[&!name="Erysiphe pisi Palampur-1"]
	16[&!name="Erysiphe pulchra TENN-F-071826"]
	17[&!name="Golovinomyces cichoracearum UCSC1"]
	18[&!name="Golovinomyces cichoracearum UMSG3"]
	19[&!name="Glarea lozoyensis ATCC 20868"]
	2[&!name="Amorphotheca resinae ATCC 22711"]
	20[&!name="Golovinomyces magnicellulatus FPH2017-1"]
	21[&!name="Leveillula taurica HNHM-MYC-006405"]
	22[&!name="Marssonina brunnea MB_m1"]
	23[&!name="Neobulgaria alba ICMP 18395"]
	24[&!name="Erysiphe quercicola HO-73"]
	25[&!name="Oidiodendron maius Zn"]
	26[&!name="Erysiphe neolycopersici UMSG2"]
	27[&!name="Podosphaera cerasi MH"]
	28[&!name="Podosphaera leucotricha PuE-3"]
	29[&!name="Phyllactinia moricola HMJAU-PM91933"]
	3[&!name="Amorphotheca resinae KUC3009"]
	30[&!name="Parauncinula polyspora"]
	31[&!name="Phialocephala scopiformis CBS 120377"]
	32[&!name="Pleochaeta shiraiana HAL3440 F"]
	33[&!name="Phialocephala subalpina UAMH 11012"]
	34[&!name="Podosphaera xanthii 2086"]
	35[&!name="Podosphaera xanthii Wanju2017"]
	36[&!name="Rhynchosporium commune UK7"]
	37[&!name="Rhynchosporium secalis 02CH4-6a.1"]
	38[&!name="Sclerotinia trifoliorum SwB9"]
	4[&!name="Ascocoryne sarcoides NRRL 50072"]
	5[&!name="Blumeria hordei DH14"]
	6[&!name="Blumeria hordei RACE1"]
	7[&!name="Blumeria graminis f.sp. tritici 70"]
	8[&!name="Blumeria graminis f.sp. tritici 96224"]
	9[&!name="Blumeria graminis f.sp. triticale THUN12"]
;
end;

begin trees;
	tree tree_1 = [&R] (((((2:0.001303,3:9.24E-4)[&label=100]:0.078049,25:0.145479)[&label=100]:0.068485,(((((30:0.172403,(((34:0.001613,35:1.92E-4)[&label=100]:0.114537,(27:0.065629,28:0.070094)[&label=100]:0.048769)[&label=100]:0.122442,(((6:9.18E-4,5:8.59E-4)[&label=100]:0.01798,((8:3.18E-4,7:4.12E-4)[&label=94]:1.72E-4,9:4.62E-4)[&label=100]:0.017992)[&label=100]:0.239774,((((17:0.008663,18:0.006599)[&label=100]:0.025817,20:0.027429)[&label=100]:0.149927,(((13:1.31E-4,12:1.52E-4)[&label=74]:6.8E-5,14:1.37E-4)[&label=100]:0.094732,((26:0.045104,(15:0.023931,(11:0.015021,24:0.014827)[&label=100]:0.00894)[&label=100]:0.025664)[&label=94]:0.004658,16:0.036681)[&label=100]:0.042119)[&label=100]:0.117673)[&label=100]:0.038176,(32:0.150787,(21:0.110143,29:0.103958)[&label=100]:0.102395)[&label=100]:0.030148)[&label=100]:0.064517)[&label=80]:0.015077)[&label=100]:0.075602)[&label=100]:0.06012,1:0.15047)[&label=100]:0.041889,((31:0.071445,33:0.069575)[&label=100]:0.077984,((36:0.003658,37:0.003604)[&label=100]:0.106472,22:0.120121)[&label=100]:0.06464)[&label=100]:0.014863)[&label=100]:0.010532,(4:0.123955,23:0.143031)[&label=100]:0.074774)[&label=100]:0.022757,19:0.225431)[&label=100]:0.019708)[&label=100]:0.026886,10:0.170564):0.114409,38:0.114409);
end;

begin figtree;
	set appearance.backgroundColorAttribute="Default";
	set appearance.backgroundColour=#ffffff;
	set appearance.branchColorAttribute="User selection";
	set appearance.branchColorGradient=false;
	set appearance.branchLineWidth=1.0;
	set appearance.branchMinLineWidth=0.0;
	set appearance.branchWidthAttribute="Fixed";
	set appearance.foregroundColour=#000000;
	set appearance.hilightingGradient=false;
	set appearance.selectionColour=#2d3680;
	set branchLabels.colorAttribute="User selection";
	set branchLabels.displayAttribute="label";
	set branchLabels.fontName="sansserif";
	set branchLabels.fontSize=8;
	set branchLabels.fontStyle=0;
	set branchLabels.isShown=true;
	set branchLabels.significantDigits=4;
	set layout.expansion=0;
	set layout.layoutType="RECTILINEAR";
	set layout.zoom=0;
	set legend.attribute="label";
	set legend.fontSize=10.0;
	set legend.isShown=false;
	set legend.significantDigits=4;
	set nodeBars.barWidth=4.0;
	set nodeBars.displayAttribute=null;
	set nodeBars.isShown=false;
	set nodeLabels.colorAttribute="User selection";
	set nodeLabels.displayAttribute="Node ages";
	set nodeLabels.fontName="sansserif";
	set nodeLabels.fontSize=8;
	set nodeLabels.fontStyle=0;
	set nodeLabels.isShown=false;
	set nodeLabels.significantDigits=4;
	set nodeShapeExternal.colourAttribute="User selection";
	set nodeShapeExternal.isShown=false;
	set nodeShapeExternal.minSize=10.0;
	set nodeShapeExternal.scaleType=Width;
	set nodeShapeExternal.shapeType=Circle;
	set nodeShapeExternal.size=4.0;
	set nodeShapeExternal.sizeAttribute="Fixed";
	set nodeShapeInternal.colourAttribute="User selection";
	set nodeShapeInternal.isShown=false;
	set nodeShapeInternal.minSize=10.0;
	set nodeShapeInternal.scaleType=Width;
	set nodeShapeInternal.shapeType=Circle;
	set nodeShapeInternal.size=4.0;
	set nodeShapeInternal.sizeAttribute="Fixed";
	set polarLayout.alignTipLabels=false;
	set polarLayout.angularRange=0;
	set polarLayout.rootAngle=0;
	set polarLayout.rootLength=100;
	set polarLayout.showRoot=true;
	set radialLayout.spread=0.0;
	set rectilinearLayout.alignTipLabels=false;
	set rectilinearLayout.curvature=0;
	set rectilinearLayout.rootLength=100;
	set scale.offsetAge=0.0;
	set scale.rootAge=1.0;
	set scale.scaleFactor=1.0;
	set scale.scaleRoot=false;
	set scaleAxis.automaticScale=true;
	set scaleAxis.fontSize=8.0;
	set scaleAxis.isShown=false;
	set scaleAxis.lineWidth=1.0;
	set scaleAxis.majorTicks=1.0;
	set scaleAxis.minorTicks=0.5;
	set scaleAxis.origin=0.0;
	set scaleAxis.reverseAxis=false;
	set scaleAxis.showGrid=true;
	set scaleBar.automaticScale=true;
	set scaleBar.fontSize=10.0;
	set scaleBar.isShown=true;
	set scaleBar.lineWidth=1.0;
	set scaleBar.scaleRange=0.0;
	set tipLabels.colorAttribute="User selection";
	set tipLabels.displayAttribute="Names";
	set tipLabels.fontName="sansserif";
	set tipLabels.fontSize=12;
	set tipLabels.fontStyle=0;
	set tipLabels.isShown=true;
	set tipLabels.significantDigits=4;
	set trees.order=true;
	set trees.orderType="increasing";
	set trees.rooting=true;
	set trees.rootingType="User Selection";
	set trees.transform=false;
	set trees.transformType="cladogram";
end;
