# Supplementary material for: Beyond Nuclear Ribosomal DNA Sequences: Evolution, Taxonomy, and Closest Known Saprobic Relatives of Powdery Mildew Fungi (Erysiphaceae) Inferred From Their First Comprehensive Genome-Scale Phylogenetic Analyses
Source: Front Microbiol. 2022 Jun 9;13:903024. doi: 10.3389/fmicb.2022.903024 (PMC9218914; doi:10.3389/fmicb.2022.903024)
Supplement: Supplementary file 1 [file Data_Sheet_1.ZIP › Fig2_nrDNA_RAxML_Tree.newick]

#NEXUS
begin taxa;
	dimensions ntax=23;
	taxlabels
	'Blumeria_graminis_f.sp._hordei_DH14'[&!name="Blumeria hordei DH14"]
	'Blumeria_graminis_f.sp._hordei_ RACE1'[&!name="Blumeria hordei RACE1"]
	'Blumeria_graminis_f.sp._triticale_THUN-12'[&!name="Blumeria graminis f.sp. triticale THUN12"]
	'Blumeria_graminis_f.sp._tritici_70'[&!name="Blumeria graminis f.sp. tritici 70"]
	'Blumeria_graminis_f.sp._tritici_96224'[&!name="Blumeria graminis f.sp. tritici 96224"]
	Erysiphe_alphitoides_MS-42D[&!name="Erysiphe alphitoides MS-42D"]
	Erysiphe_necator_C[&!name="Erysiphe necator C"]
	Erysiphe_necator_Lodi[&!name="Erysiphe necator Lodi"]
	Erysiphe_necator_e1-101[&!name="Erysiphe necator e1-101"]
	Erysiphe_pisi_Palampur-1[&!name="Erysiphe pisi Palampur-1"]
	Erysiphe_pulchra_TENN-F-071826[&!name="Erysiphe pulchra TENN-F-071826"]
	Golovinomyces_cichoracearum_UCSC1[&!name="Golovinomyces cichoracearum UCSC1"]
	Golovinomyces_cichoracearum_UMSG3[&!name="Golovinomyces cichoracearum UMSG3"]
	Leveillula_taurica_HNHM-MYC-006405[&!name="Leveillula taurica HNHM-MYC-006405"]
	Oidium_heveae_HO-73[&!name="Erysiphe quercicola HO-73"]
	Oidium_neolycopersici_UMSG2[&!name="Erysiphe neolycopersici UMSG2"]
	Parauncinula_polyspora
	Phyllactinia_moricola_HMJAU-PM91933[&!name="Phyllactinia moricola HMJAU-PM91933"]
	Pleochaeta_shiraiana_HAL3440_F[&!name="Pleochaeta shiraiana HAL3440 F"]
	Podosphaera_cerasi_MH[&!name="Podosphaera cerasi MH"]
	Podosphaera_leucotricha_PuE-3[&!name="Podosphaera leucotricha PuE-3"]
	Podosphaera_xanthii_2086[&!name="Podosphaera xanthii 2086"]
	Podosphaera_xanthii_Wanju2017[&!name="Podosphaera xanthii Wanju2017"]
;
end;

begin trees;
	tree tree_1 = [&R] ((((((Erysiphe_necator_Lodi:1.0E-6,(Erysiphe_necator_C:1.0E-6,Erysiphe_necator_e1-101:1.0E-6)[&label=66]:4.8E-4)[&label=86]:0.008358,(Erysiphe_pulchra_TENN-F-071826:0.007056,((Erysiphe_pisi_Palampur-1:0.007863,Oidium_heveae_HO-73:0.003233)[&label=48]:0.002458,(Erysiphe_alphitoides_MS-42D:7.52E-4,Oidium_neolycopersici_UMSG2:1.0E-6)[&label=23]:1.37E-4)[&label=36]:0.002388)[&label=45]:0.003753)[&label=76]:0.013689,(Golovinomyces_cichoracearum_UCSC1:0.003368,Golovinomyces_cichoracearum_UMSG3:1.0E-6)[&label=12]:1.9E-4)[&label=44]:0.003661,(Pleochaeta_shiraiana_HAL3440_F:0.015104,(Leveillula_taurica_HNHM-MYC-006405:0.008763,Phyllactinia_moricola_HMJAU-PM91933:0.025067)[&label=99]:0.012599)[&label=38]:0.00382)[&label=79]:0.005293,((('Blumeria_graminis_f.sp._hordei_ RACE1':4.78E-4,'Blumeria_graminis_f.sp._hordei_DH14':4.85E-4)[&label=96]:0.003198,('Blumeria_graminis_f.sp._tritici_70':1.0E-6,('Blumeria_graminis_f.sp._tritici_96224':1.0E-6,'Blumeria_graminis_f.sp._triticale_THUN-12':1.0E-6)[&label=97]:1.0E-6)[&label=99]:0.001711)[&label=99]:0.030509,((Podosphaera_xanthii_Wanju2017:1.0E-6,Podosphaera_xanthii_2086:1.0E-6)[&label=99]:0.009536,(Podosphaera_cerasi_MH:1.0E-6,Podosphaera_leucotricha_PuE-3:1.0E-6)[&label=57]:0.005046)[&label=88]:0.014652)[&label=86]:0.005197):0.017915,Parauncinula_polyspora:0.017915);
end;

begin figtree;
	set appearance.backgroundColorAttribute="Default";
	set appearance.backgroundColour=#ffffff;
	set appearance.branchColorAttribute="User selection";
	set appearance.branchColorGradient=false;
	set appearance.branchLineWidth=1.0;
	set appearance.branchMinLineWidth=0.0;
	set appearance.branchWidthAttribute="Fixed";
	set appearance.foregroundColour=#000000;
	set appearance.hilightingGradient=false;
	set appearance.selectionColour=#2d3680;
	set branchLabels.colorAttribute="User selection";
	set branchLabels.displayAttribute="Branch times";
	set branchLabels.fontName="sansserif";
	set branchLabels.fontSize=8;
	set branchLabels.fontStyle=0;
	set branchLabels.isShown=false;
	set branchLabels.significantDigits=4;
	set layout.expansion=0;
	set layout.layoutType="RECTILINEAR";
	set layout.zoom=0;
	set legend.attribute="label";
	set legend.fontSize=10.0;
	set legend.isShown=false;
	set legend.significantDigits=4;
	set nodeBars.barWidth=4.0;
	set nodeBars.displayAttribute=null;
	set nodeBars.isShown=false;
	set nodeLabels.colorAttribute="User selection";
	set nodeLabels.displayAttribute="Node ages";
	set nodeLabels.fontName="sansserif";
	set nodeLabels.fontSize=8;
	set nodeLabels.fontStyle=0;
	set nodeLabels.isShown=false;
	set nodeLabels.significantDigits=4;
	set nodeShapeExternal.colourAttribute="User selection";
	set nodeShapeExternal.isShown=false;
	set nodeShapeExternal.minSize=10.0;
	set nodeShapeExternal.scaleType=Width;
	set nodeShapeExternal.shapeType=Circle;
	set nodeShapeExternal.size=4.0;
	set nodeShapeExternal.sizeAttribute="Fixed";
	set nodeShapeInternal.colourAttribute="User selection";
	set nodeShapeInternal.isShown=false;
	set nodeShapeInternal.minSize=10.0;
	set nodeShapeInternal.scaleType=Width;
	set nodeShapeInternal.shapeType=Circle;
	set nodeShapeInternal.size=4.0;
	set nodeShapeInternal.sizeAttribute="Fixed";
	set polarLayout.alignTipLabels=false;
	set polarLayout.angularRange=0;
	set polarLayout.rootAngle=0;
	set polarLayout.rootLength=100;
	set polarLayout.showRoot=true;
	set radialLayout.spread=0.0;
	set rectilinearLayout.alignTipLabels=false;
	set rectilinearLayout.curvature=0;
	set rectilinearLayout.rootLength=100;
	set scale.offsetAge=0.0;
	set scale.rootAge=1.0;
	set scale.scaleFactor=1.0;
	set scale.scaleRoot=false;
	set scaleAxis.automaticScale=true;
	set scaleAxis.fontSize=8.0;
	set scaleAxis.isShown=false;
	set scaleAxis.lineWidth=1.0;
	set scaleAxis.majorTicks=1.0;
	set scaleAxis.minorTicks=0.5;
	set scaleAxis.origin=0.0;
	set scaleAxis.reverseAxis=false;
	set scaleAxis.showGrid=true;
	set scaleBar.automaticScale=true;
	set scaleBar.fontSize=10.0;
	set scaleBar.isShown=true;
	set scaleBar.lineWidth=1.0;
	set scaleBar.scaleRange=0.0;
	set tipLabels.colorAttribute="User selection";
	set tipLabels.displayAttribute="Names";
	set tipLabels.fontName="sansserif";
	set tipLabels.fontSize=8;
	set tipLabels.fontStyle=0;
	set tipLabels.isShown=true;
	set tipLabels.significantDigits=4;
	set trees.order=true;
	set trees.orderType="increasing";
	set trees.rooting=true;
	set trees.rootingType="User Selection";
	set trees.transform=false;
	set trees.transformType="cladogram";
end;
